# Supplementary material for: Novel Marine Fungus-Derived Mycophenolic Acids That Inhibit Acute Myeloid Leukemia Cell Proliferation
Source: Mar Drugs. 2026 Mar 13;24(3):108. doi: 10.3390/md24030108 (PMC13028257; doi:10.3390/md24030108)
Supplement: Supplementary file 1 [file marinedrugs-24-00108-s001.zip]

Archive with 1 entries (1 files):
- marinedrugs-4191228-supplementary.pdf
